# Supplementary material for: Multi-Trait Genome-Wide Association Study of Atherosclerosis Detects Novel Pleiotropic Loci
Source: Front Genet. 2022 Feb 2;12:787545. doi: 10.3389/fgene.2021.787545 (PMC8847690; doi:10.3389/fgene.2021.787545)
Supplement: Supplementary file 4 [file DataSheet2.xlsx]

## Sheet: Supp Table 1
Supplementary Table 1. Characteristics of publicly available summary statistics used for each trait. Lipids traits include HDL, LDL, total cholesterol, and triglycerides. Only European ancestry was used in this analysis. Abbreviations: PAD, peripheral artery disease; CAD, coronary artery disease; BMI, body mass index; T2D, type 2 diabetes; MVP, Million Veterans Program; GLGC, Global Lipids Geneti…
Trait	Consortium	Data Source	PMID	Cases	Controls
PAD	MVP	dbGAP accession code phs001672.v2.p1	31285632	24009	150983
CAD	Meta-analysis of UKBB and CARDIoGRAMplusC4D	Mendeley doi:10.17632/gbbsrpx6bs.1	29212778	122733	424528
Lipids (HDL-C, LDL-C, TC, TG)	Meta-analysis of MVP and GLGC data	MVP, dbGAP accession codes phs001672.v4.p1, pha004828.1, pha004831.1, pha004837.1, pha004834.1; GLGC, http://csg.sph.umich.edu/willer/public/lipids/	30275531	723000	NA
T2D	Meta-analysis of MVP, Biobank Japan, PMBB, Pakistan Genomic Resource, MedStar, PennCath, DIAMANTE, and Malmö Diet and Cancer Study	dbGAP under accession number phs001672.v3.p1	32541925	228499	1178783
BMI	Meta-analysis of GIANT and UKBB	https://portals.broadinstitute.org/collaboration/giant/index.php/GIANT_consortium_data_files#20	30124842	806834	NA
Smoking	UKBB	https://data.bris.ac.uk/data/dataset/10i96zb8gm0j81yz0q6ztei23d	31689377	462690	NA

## Sheet: Supp Table 2
Supplementary Table 2. Correlation matrix between the Z-scores of the 15 N-GWAMA multi-trait GWAS. The null z scores were estimated from a 15-dimentional multivariate normal distribution. These results were then used to estimate α = 0.05 P-value threshold for the 15 N-GWAMA multi-trait GWAS. Abbreviations: PAD, peripheral artery disease; CAD, coronary artery disease; BMI, body mass index; T2D, ty…
Trait Combination	PAD, BMI	PAD, CAD, BMI	PAD, CAD, HDL	PAD, CAD, LDL	PAD, CAD	PAD, CAD, SMK	PAD, CAD, T2D	PAD, CAD, TC	PAD, CAD, TG	PAD, HDL	PAD, LDL	PAD, SMK	PAD, T2D	PAD, TC	PAD, TG
PAD, BMI	1	0.97	0.26	0.32	0.33	0.35	0.35	0.32	0.34	0.23	0.3	0.32	0.33	0.29	0.32
PAD, CAD, BMI	0.97	1	0.4	0.45	0.48	0.46	0.43	0.45	0.47	0.23	0.3	0.34	0.35	0.3	0.33
PAD, CAD, HDL	0.26	0.4	1	0.9	0.92	0.78	0.46	0.91	0.83	0.78	0.67	0.58	0.3	0.68	0.61
PAD, CAD, LDL	0.32	0.45	0.9	1	0.96	0.82	0.52	0.99	0.93	0.64	0.78	0.6	0.35	0.76	0.71
PAD, CAD	0.33	0.48	0.92	0.96	1	0.85	0.55	0.96	0.95	0.64	0.69	0.61	0.36	0.69	0.7
PAD, CAD, SMK	0.35	0.46	0.78	0.82	0.85	1	0.47	0.82	0.81	0.57	0.63	0.89	0.33	0.63	0.63
PAD, CAD, T2D	0.35	0.43	0.46	0.52	0.55	0.47	1	0.52	0.54	0.26	0.34	0.32	0.94	0.35	0.38
PAD, CAD, TC	0.32	0.45	0.91	0.99	0.96	0.82	0.52	1	0.94	0.65	0.76	0.6	0.35	0.78	0.72
PAD, CAD, TG	0.34	0.47	0.83	0.93	0.95	0.81	0.54	0.94	1	0.57	0.7	0.6	0.38	0.71	0.79
PAD, HDL	0.23	0.23	0.78	0.64	0.64	0.57	0.26	0.65	0.57	1	0.82	0.6	0.27	0.83	0.72
PAD, LDL	0.3	0.3	0.67	0.78	0.69	0.63	0.34	0.76	0.7	0.82	1	0.65	0.34	0.98	0.88
PAD, SMK	0.32	0.34	0.58	0.6	0.61	0.89	0.32	0.6	0.6	0.6	0.65	1	0.3	0.65	0.65
PAD, T2D	0.33	0.35	0.3	0.35	0.36	0.33	0.94	0.35	0.38	0.27	0.34	0.3	1	0.35	0.38
PAD, TC	0.29	0.3	0.68	0.76	0.69	0.63	0.35	0.78	0.71	0.83	0.98	0.65	0.35	1	0.9
PAD, TG	0.32	0.33	0.61	0.71	0.7	0.63	0.38	0.72	0.79	0.72	0.88	0.65	0.38	0.9	1

## Sheet: Supp Table 3
Supplementary Table 3. Number of SNPs passing each filter threshold for all 15 scan combinations. Lead SNP rs2076211 was detected in both the PAD CAD BMI and PAD CAD LDL trivariate scans. Lead SNP rs9795910 was detected in both the PAD LDL and PAD TC bivariate scans. Abbreviations: PAD, peripheral artery disease; CAD, coronary artery disease; BMI, body mass index; T2D, type 2 diabetes; SMK, smoki…
Traits	Total Number SNPs	Independent Multivariate Near Significant SNPs	Novel Significant SNPs (P > 5E-08 for all individual traits)	Novel Significant SNPs All Traits Nominally Significant (P < 5E-03 for all individual traits)	Colocalizing Loci
PAD, CAD	7631992	413	35	22	6
PAD, BMI	14713950	2548	272	21	3
PAD, HDL	2168911	530	14	2	0
PAD, LDL	2165008	378	7	4	3
PAD, SMK	7361128	256	64	17	1
PAD, T2D	16106002	1627	103	18	5
PAD, TC	2028748	466	6	4	2
PAD, TG	2164724	482	16	6	4
PAD, CAD, BMI	7631923	2219	284	11	1
PAD, CAD, HDL	2155588	313	24	1	1
PAD, CAD, LDL	2151889	351	20	4	1
PAD, CAD, SMK	7153547	351	77	13	2
PAD, CAD, T2D	7624785	1429	160	12	2
PAD, CAD, TC	2016235	402	15	4	0
PAD, CAD, TG	2151559	498	50	6	2

## Sheet: Supp Table 4
Supplementary Table 4. Web resources used
Resource	Web Link
GWAS Catalog	https://www.ebi.ac.uk/gwas/docs/file-downloads
LocusZoom	http://locuszoom.org/genform.php
LDlink	https://ldlink.nci.nih.gov/?tab=ldassoc
UCSC genome browser	https://genome.ucsc.edu
gnomAD	https://gnomad.broadinstitute.org
LDlink	https://ldlink.nci.nih.gov/?tab=ldassoc
dbSNP	https://www.ncbi.nlm.nih.gov/snp/
LD Hub	http://ldsc.broadinstitute.org

## Sheet: Supp Table 5
Supplementary Table 5. Atherosclerosis NGWAMA analysis and GTEx v8 eQTL results. Abbreviations: PAD, peripheral artery disease; CAD, coronary artery disease; BMI, body mass index; T2D, type 2 diabetes; SMK, smoking; HDL, high density lipoprotein; LDL, low density lipoprotein; TG, triglycerides; TC, total cholesterol.										pval_nominal	Slope
Trait	Locus Name	Lead SNP	Effect Allele	Other Allele	Direction of Effect for Each Trait	Multivariate P Value	Gene Symbol	Genecode ID	Tissue	eQTL P Value	eQTL Normalized Effect Size	Conditional Posterior Probability of Colocalization
PAD, CAD, HDL	LRCH1	rs9526214	T	C	-/-/-/+	3.38e-11	LRCH1	ENSG00000136141.14	Artery Tibial	0.000135604	-0.0883929	0.91328
PAD, CAD, HDL	LRCH1	rs9526214	T	C	-/-/-/+	3.38e-11	LRCH1	ENSG00000136141.14	Esophagus Muscularis	4.0709e-05	-0.0961449	0.873422
PAD, CAD, HDL	LRCH1	rs9526214	T	C	-/-/-/+	3.38e-11	LRCH1	ENSG00000136141.14	Nerve Tibial	3.15956e-08	-0.195393	0.818228
PAD, CAD, HDL	LRCH1	rs9526214	T	C	-/-/-/+	3.38e-11	LRCH1	ENSG00000136141.14	Testis	2.81857e-05	-0.134624	0.819917
PAD, CAD, HDL	LRCH1	rs9526214	T	C	-/-/-/+	3.38e-11	LRCH1	ENSG00000136141.14	Whole Blood	8.38218e-09	-0.122782	0.919153
PAD, CAD	CTGE1, CTGE2	rs948386	G	C	-/-/-	4.1e-11	ENSG00000265939	ENSG00000265939.1	Colon Transverse	2.95287e-05	0.280536	0.986804
PAD, LDL	PCSK6	rs1531817	C	A	+/+/-	3.15e-10	PCSK6	ENSG00000140479.16	Nerve Tibial	6.33054e-08	0.174464	0.906383
PAD, CAD, TG	SAMD8	rs9299525	G	A	-/-/-/-	5.73e-10	COMTD1	ENSG00000165644.10	Whole Blood	3.29229e-05	0.0825552	0.95039
PAD, CAD, TG	SAMD8	rs9299525	G	A	-/-/-/+	5.73e-10	DUPD1	ENSG00000188716.5	Heart Left Ventricle	4.91129e-08	-0.310115	0.974642
PAD, CAD, TG	SAMD8	rs9299525	G	A	-/-/-/+	5.73e-10	DUPD1	ENSG00000188716.5	Muscle Skeletal	2.56915e-07	-0.13263	0.973669
PAD, CAD, TG	SAMD8	rs9299525	G	A	-/-/-/+	5.73e-10	DUSP13	ENSG00000079393.20	Esophagus Mucosa	2.53644e-08	-0.216874	0.969683
PAD, CAD, TG	SAMD8	rs9299525	G	A	-/-/-/+	5.73e-10	DUSP13	ENSG00000079393.20	Muscle Skeletal	4.48811e-09	-0.101142	0.958758
PAD, CAD, TG	SAMD8	rs9299525	G	A	-/-/-/+	5.73e-10	DUSP13	ENSG00000079393.20	Skin Not Sun Exposed Suprapubic	5.49722e-05	-0.17859	0.934654
PAD, CAD, TG	SAMD8	rs9299525	G	A	-/-/-/+	5.73e-10	DUSP13	ENSG00000079393.20	Skin Sun Exposed Lower leg	1.19505e-05	-0.205737	0.967015
PAD, CAD, TG	SAMD8	rs9299525	G	A	-/-/-/+	5.73e-10	VDAC2	ENSG00000165637.13	Heart Atrial Appendage	1.97731e-07	-0.0892035	0.837876
PAD, CAD, TG	SAMD8	rs9299525	G	A	-/-/-/+	5.73e-10	VDAC2	ENSG00000165637.13	Heart Left Ventricle	1.30636e-07	-0.112976	0.964304
PAD, CAD, TG	SAMD8	rs9299525	G	A	-/-/-/+	5.73e-10	VDAC2	ENSG00000165637.13	Minor Salivary Gland	4.24486e-06	-0.258785	0.933193
PAD, CAD	NFAT5	rs1364063	T	C	+/+/-	6.63e-10	CLEC18A	ENSG00000157322.17	Adipose Subcutaneous	4.8159e-09	0.352704	0.983149
PAD, CAD, SMK	HMBS	rs1006195	G	T	-/-/-/+	1.92e-09	ENSG00000271751	ENSG00000271751.1	Adipose Subcutaneous	1.16891e-12	-0.437818	0.970412
PAD, CAD, SMK	HMBS	rs1006195	G	T	-/-/-/+	1.92e-09	ENSG00000271751	ENSG00000271751.1	Adipose Visceral Omentum	4.17026e-13	-0.471134	0.976787
PAD, CAD, SMK	HMBS	rs1006195	G	T	-/-/-/+	1.92e-09	ENSG00000271751	ENSG00000271751.1	Adrenal Gland	1.72339e-10	-0.6234	0.969301
PAD, CAD, SMK	HMBS	rs1006195	G	T	-/-/-/+	1.92e-09	ENSG00000271751	ENSG00000271751.1	Artery Aorta	9.93993e-08	-0.394429	0.972156
PAD, CAD, SMK	HMBS	rs1006195	G	T	-/-/-/+	1.92e-09	ENSG00000271751	ENSG00000271751.1	Artery Coronary	5.63232e-09	-0.606141	0.920189
PAD, CAD, SMK	HMBS	rs1006195	G	T	-/-/-/+	1.92e-09	ENSG00000271751	ENSG00000271751.1	Artery Tibial	1.48179e-10	-0.367222	0.978597
PAD, CAD, SMK	HMBS	rs1006195	G	T	-/-/-/+	1.92e-09	ENSG00000271751	ENSG00000271751.1	Brain Anterior cingulate cortex BA	1.75411e-05	0.286845	0.951368
PAD, CAD, SMK	HMBS	rs1006195	G	T	-/-/-/+	1.92e-09	ENSG00000271751	ENSG00000271751.1	Brain Caudate basal ganglia	1.69133e-08	-0.585069	0.972632
PAD, CAD, SMK	HMBS	rs1006195	G	T	-/-/-/+	1.92e-09	ENSG00000271751	ENSG00000271751.1	Brain Cortex	2.49709e-07	-0.491727	0.97033
PAD, CAD, SMK	HMBS	rs1006195	G	T	-/-/-/+	1.92e-09	ENSG00000271751	ENSG00000271751.1	Brain Frontal Cortex BA	2.49332e-06	-0.486308	0.97069
PAD, CAD, SMK	HMBS	rs1006195	G	T	-/-/-/+	1.92e-09	ENSG00000271751	ENSG00000271751.1	Brain Hippocampus	2.38669e-10	-0.702897	0.971905
PAD, CAD, SMK	HMBS	rs1006195	G	T	-/-/-/+	1.92e-09	ENSG00000271751	ENSG00000271751.1	Brain Hypothalamus	2.76149e-08	-0.620767	0.974743
PAD, CAD, SMK	HMBS	rs1006195	G	T	-/-/-/+	1.92e-09	ENSG00000271751	ENSG00000271751.1	Brain Nucleus accumbens basal ganglia	3.01926e-08	-0.54993	0.972741
PAD, CAD, SMK	HMBS	rs1006195	G	T	-/-/-/+	1.92e-09	ENSG00000271751	ENSG00000271751.1	Brain Spinal cord cervical c-1	1.58041e-05	-0.584915	0.899843
PAD, CAD, SMK	HMBS	rs1006195	G	T	-/-/-/+	1.92e-09	ENSG00000271751	ENSG00000271751.1	Breast Mammary Tissue	6.04518e-11	-0.466569	0.971901
PAD, CAD, SMK	HMBS	rs1006195	G	T	-/-/-/+	1.92e-09	ENSG00000271751	ENSG00000271751.1	Colon Transverse	8.12465e-05	-0.313304	0.960208
PAD, CAD, SMK	HMBS	rs1006195	G	T	-/-/-/+	1.92e-09	ENSG00000271751	ENSG00000271751.1	Esophagus Mucosa	2.44249e-05	-0.286433	0.965816
PAD, CAD, SMK	HMBS	rs1006195	G	T	-/-/-/+	1.92e-09	ENSG00000271751	ENSG00000271751.1	Esophagus Muscularis	2.39804e-10	-0.448934	0.970749
PAD, CAD, SMK	HMBS	rs1006195	G	T	-/-/-/+	1.92e-09	ENSG00000271751	ENSG00000271751.1	Heart Atrial Appendage	1.82971e-11	-0.522411	0.970722
PAD, CAD, SMK	HMBS	rs1006195	G	T	-/-/-/+	1.92e-09	ENSG00000271751	ENSG00000271751.1	Heart Left Ventricle	1.10731e-07	-0.384666	0.972937
PAD, CAD, SMK	HMBS	rs1006195	G	T	-/-/-/+	1.92e-09	ENSG00000271751	ENSG00000271751.1	Lung	9.96986e-05	-0.268578	0.973219
PAD, CAD, SMK	HMBS	rs1006195	G	T	-/-/-/+	1.92e-09	ENSG00000271751	ENSG00000271751.1	Muscle Skeletal	2.42265e-33	-0.5707	0.975769
PAD, CAD, SMK	HMBS	rs1006195	G	T	-/-/-/+	1.92e-09	ENSG00000271751	ENSG00000271751.1	Nerve Tibial	9.65264e-07	-0.315441	0.972366
PAD, CAD, SMK	HMBS	rs1006195	G	T	-/-/-/+	1.92e-09	ENSG00000271751	ENSG00000271751.1	Pancreas	2.31129e-08	-0.498494	0.971984
PAD, CAD, SMK	HMBS	rs1006195	G	T	-/-/-/+	1.92e-09	ENSG00000271751	ENSG00000271751.1	Pituitary	1.25329e-10	-0.606871	0.962658
PAD, CAD, SMK	HMBS	rs1006195	G	T	-/-/-/+	1.92e-09	ENSG00000271751	ENSG00000271751.1	Prostate	2.80538e-06	-0.473645	0.85764
PAD, CAD, SMK	HMBS	rs1006195	G	T	-/-/-/+	1.92e-09	ENSG00000271751	ENSG00000271751.1	Skin Not Sun Exposed Suprapubic	5.04732e-07	-0.317253	0.972633
PAD, CAD, SMK	HMBS	rs1006195	G	T	-/-/-/+	1.92e-09	ENSG00000271751	ENSG00000271751.1	Skin Sun Exposed Lower leg	3.05171e-10	-0.360394	0.94513
PAD, CAD, SMK	HMBS	rs1006195	G	T	-/-/-/+	1.92e-09	ENSG00000271751	ENSG00000271751.1	Stomach	4.62308e-05	-0.346321	0.939359
PAD, CAD, SMK	HMBS	rs1006195	G	T	-/-/-/+	1.92e-09	ENSG00000271751	ENSG00000271751.1	Testis	8.09241e-06	-0.386707	0.96902
PAD, CAD, SMK	HMBS	rs1006195	G	T	-/-/-/+	1.92e-09	ENSG00000271751	ENSG00000271751.1	Thyroid	5.38056e-21	-0.558615	0.97697
PAD, CAD, SMK	HMBS	rs1006195	G	T	-/-/-/+	1.92e-09	ENSG00000271751	ENSG00000271751.1	Whole Blood	1.94241e-08	-0.279792	0.970961
PAD, CAD, SMK	HMBS	rs1006195	G	T	-/-/-/+	1.92e-09	ENSG00000272186	ENSG00000272186.1	Muscle Skeletal	5.05952e-06	-0.233051	0.961864
PAD, CAD, SMK	HMBS	rs1006195	G	T	-/-/-/+	1.92e-09	ENSG00000272186	ENSG00000272186.1	Whole Blood	6.48052e-05	-0.2043	0.955548
PAD, CAD, SMK	HMBS	rs1006195	G	T	-/-/-/-	1.92e-09	HMBS	ENSG00000256269.7	Adipose Subcutaneous	1.11707e-34	0.251458	0.906646
PAD, CAD, SMK	HMBS	rs1006195	G	T	-/-/-/-	1.92e-09	HMBS	ENSG00000256269.7	Adipose Visceral Omentum	2.94841e-35	0.262507	0.881403
PAD, CAD, SMK	HMBS	rs1006195	G	T	-/-/-/-	1.92e-09	HMBS	ENSG00000256269.7	Adrenal Gland	2.50951e-22	0.525318	0.901612
PAD, CAD, SMK	HMBS	rs1006195	G	T	-/-/-/-	1.92e-09	HMBS	ENSG00000256269.7	Artery Aorta	4.10192e-23	0.283109	0.904234
PAD, CAD, SMK	HMBS	rs1006195	G	T	-/-/-/-	1.92e-09	HMBS	ENSG00000256269.7	Artery Coronary	1.66447e-10	0.250983	0.93722
PAD, CAD, SMK	HMBS	rs1006195	G	T	-/-/-/-	1.92e-09	HMBS	ENSG00000256269.7	Artery Tibial	2.32788e-26	0.247905	0.890016
PAD, CAD, SMK	HMBS	rs1006195	G	T	-/-/-/-	1.92e-09	HMBS	ENSG00000256269.7	Brain Anterior cingulate cortex BA	1.52666e-08	0.478992	0.968029
PAD, CAD, SMK	HMBS	rs1006195	G	T	-/-/-/-	1.92e-09	HMBS	ENSG00000256269.7	Brain Caudate basal ganglia	2.00872e-07	0.36186	0.961809
PAD, CAD, SMK	HMBS	rs1006195	G	T	-/-/-/-	1.92e-09	HMBS	ENSG00000256269.7	Brain Cerebellar Hemisphere	2.84636e-12	0.406284	0.935031
PAD, CAD, SMK	HMBS	rs1006195	G	T	-/-/-/-	1.92e-09	HMBS	ENSG00000256269.7	Brain Cerebellum	1.15029e-14	0.500375	0.971221
PAD, CAD, SMK	HMBS	rs1006195	G	T	-/-/-/-	1.92e-09	HMBS	ENSG00000256269.7	Brain Cortex	2.73784e-18	0.574664	0.958055
PAD, CAD, SMK	HMBS	rs1006195	G	T	-/-/-/-	1.92e-09	HMBS	ENSG00000256269.7	Brain Frontal Cortex BA	1.43165e-05	0.305887	0.966376
PAD, CAD, SMK	HMBS	rs1006195	G	T	-/-/-/-	1.92e-09	HMBS	ENSG00000256269.7	Brain Hypothalamus	3.43242e-12	0.480065	0.948334
PAD, CAD, SMK	HMBS	rs1006195	G	T	-/-/-/-	1.92e-09	HMBS	ENSG00000256269.7	Brain Nucleus accumbens basal ganglia	2.83053e-12	0.484961	0.961909
PAD, CAD, SMK	HMBS	rs1006195	G	T	-/-/-/-	1.92e-09	HMBS	ENSG00000256269.7	Brain Substantia nigra	3.69744e-07	0.420739	0.955524
PAD, CAD, SMK	HMBS	rs1006195	G	T	-/-/-/-	1.92e-09	HMBS	ENSG00000256269.7	Breast Mammary Tissue	3.75244e-19	0.223912	0.909799
PAD, CAD, SMK	HMBS	rs1006195	G	T	-/-/-/-	1.92e-09	HMBS	ENSG00000256269.7	Cells EBV-transformed lymphocytes	1.39637e-08	0.329152	0.920437
PAD, CAD, SMK	HMBS	rs1006195	G	T	-/-/-/-	1.92e-09	HMBS	ENSG00000256269.7	Colon Sigmoid	1.32549e-29	0.404835	0.875728
PAD, CAD, SMK	HMBS	rs1006195	G	T	-/-/-/-	1.92e-09	HMBS	ENSG00000256269.7	Colon Transverse	3.74686e-28	0.245443	0.891551
PAD, CAD, SMK	HMBS	rs1006195	G	T	-/-/-/-	1.92e-09	HMBS	ENSG00000256269.7	Esophagus Gastroesophageal Junction	4.39639e-22	0.351443	0.89478
PAD, CAD, SMK	HMBS	rs1006195	G	T	-/-/-/-	1.92e-09	HMBS	ENSG00000256269.7	Esophagus Mucosa	7.03146e-31	0.326757	0.908245
PAD, CAD, SMK	HMBS	rs1006195	G	T	-/-/-/-	1.92e-09	HMBS	ENSG00000256269.7	Esophagus Muscularis	6.97026e-35	0.347341	0.90367
PAD, CAD, SMK	HMBS	rs1006195	G	T	-/-/-/-	1.92e-09	HMBS	ENSG00000256269.7	Heart Atrial Appendage	1.23854e-27	0.288759	0.879899
PAD, CAD, SMK	HMBS	rs1006195	G	T	-/-/-/-	1.92e-09	HMBS	ENSG00000256269.7	Heart Left Ventricle	6.17597e-22	0.263701	0.900648
PAD, CAD, SMK	HMBS	rs1006195	G	T	-/-/-/-	1.92e-09	HMBS	ENSG00000256269.7	Liver	1.09167e-12	0.390577	0.930406
PAD, CAD, SMK	HMBS	rs1006195	G	T	-/-/-/-	1.92e-09	HMBS	ENSG00000256269.7	Lung	6.04975e-21	0.242929	0.901426
PAD, CAD, SMK	HMBS	rs1006195	G	T	-/-/-/-	1.92e-09	HMBS	ENSG00000256269.7	Minor Salivary Gland	1.54981e-07	0.374649	0.948272
PAD, CAD, SMK	HMBS	rs1006195	G	T	-/-/-/-	1.92e-09	HMBS	ENSG00000256269.7	Muscle Skeletal	9.4689e-43	0.289013	0.866316
PAD, CAD, SMK	HMBS	rs1006195	G	T	-/-/-/-	1.92e-09	HMBS	ENSG00000256269.7	Nerve Tibial	2.57308e-22	0.212065	0.902603
PAD, CAD, SMK	HMBS	rs1006195	G	T	-/-/-/-	1.92e-09	HMBS	ENSG00000256269.7	Ovary	1.61621e-13	0.361489	0.966128
PAD, CAD, SMK	HMBS	rs1006195	G	T	-/-/-/-	1.92e-09	HMBS	ENSG00000256269.7	Pancreas	1.11695e-26	0.47879	0.891801
PAD, CAD, SMK	HMBS	rs1006195	G	T	-/-/-/-	1.92e-09	HMBS	ENSG00000256269.7	Pituitary	5.64939e-17	0.485036	0.961725
PAD, CAD, SMK	HMBS	rs1006195	G	T	-/-/-/-	1.92e-09	HMBS	ENSG00000256269.7	Prostate	5.37057e-18	0.355335	0.874884
PAD, CAD, SMK	HMBS	rs1006195	G	T	-/-/-/-	1.92e-09	HMBS	ENSG00000256269.7	Skin Not Sun Exposed Suprapubic	1.04743e-39	0.318058	0.910115
PAD, CAD, SMK	HMBS	rs1006195	G	T	-/-/-/-	1.92e-09	HMBS	ENSG00000256269.7	Skin Sun Exposed Lower leg	6.80541e-39	0.297163	0.882967
PAD, CAD, SMK	HMBS	rs1006195	G	T	-/-/-/-	1.92e-09	HMBS	ENSG00000256269.7	Small Intestine Terminal Ileum	2.05938e-14	0.3545	0.915248
PAD, CAD, SMK	HMBS	rs1006195	G	T	-/-/-/-	1.92e-09	HMBS	ENSG00000256269.7	Stomach	1.04776e-27	0.352944	0.849857
PAD, CAD, SMK	HMBS	rs1006195	G	T	-/-/-/-	1.92e-09	HMBS	ENSG00000256269.7	Testis	6.37323e-06	0.165483	0.886831
PAD, CAD, SMK	HMBS	rs1006195	G	T	-/-/-/-	1.92e-09	HMBS	ENSG00000256269.7	Thyroid	6.41367e-34	0.264979	0.90202
PAD, CAD, SMK	HMBS	rs1006195	G	T	-/-/-/-	1.92e-09	HMBS	ENSG00000256269.7	Vagina	7.65014e-07	0.223061	0.944329
PAD, CAD, SMK	HMBS	rs1006195	G	T	-/-/-/-	1.92e-09	HMBS	ENSG00000256269.7	Whole Blood	9.69984e-06	0.0704903	0.967929
PAD, CAD, SMK	HMBS	rs1006195	G	T	-/-/-/-	1.92e-09	SLC37A4	ENSG00000137700.17	Esophagus Gastroesophageal Junction	5.57597e-07	0.222033	0.838442
PAD, CAD, SMK	HMBS	rs1006195	G	T	-/-/-/-	1.92e-09	SLC37A4	ENSG00000137700.17	Heart Atrial Appendage	2.5785e-07	0.218871	0.929061
PAD, CAD, SMK	HMBS	rs1006195	G	T	-/-/-/+	1.92e-09	VPS11	ENSG00000160695.14	Brain Amygdala	1.76592e-11	-0.472332	0.921045
PAD, CAD, SMK	HMBS	rs1006195	G	T	-/-/-/+	1.92e-09	VPS11	ENSG00000160695.14	Brain Anterior cingulate cortex BA	2.7598e-08	-0.367935	0.93976
PAD, CAD, SMK	HMBS	rs1006195	G	T	-/-/-/+	1.92e-09	VPS11	ENSG00000160695.14	Brain Caudate basal ganglia	1.82319e-23	-0.63484	0.888018
PAD, CAD, SMK	HMBS	rs1006195	G	T	-/-/-/+	1.92e-09	VPS11	ENSG00000160695.14	Brain Cerebellar Hemisphere	8.22065e-13	-0.347678	0.860786
PAD, CAD, SMK	HMBS	rs1006195	G	T	-/-/-/+	1.92e-09	VPS11	ENSG00000160695.14	Brain Cerebellum	1.09691e-13	-0.433779	0.809165
PAD, CAD, SMK	HMBS	rs1006195	G	T	-/-/-/+	1.92e-09	VPS11	ENSG00000160695.14	Brain Cortex	8.22853e-18	-0.402904	0.866315
PAD, CAD, SMK	HMBS	rs1006195	G	T	-/-/-/+	1.92e-09	VPS11	ENSG00000160695.14	Brain Frontal Cortex BA	9.94681e-16	-0.37313	0.91126
PAD, CAD, SMK	HMBS	rs1006195	G	T	-/-/-/+	1.92e-09	VPS11	ENSG00000160695.14	Brain Hippocampus	1.73198e-10	-0.357821	0.959623
PAD, CAD, SMK	HMBS	rs1006195	G	T	-/-/-/+	1.92e-09	VPS11	ENSG00000160695.14	Brain Hypothalamus	5.12678e-16	-0.520395	0.938798
PAD, CAD, SMK	HMBS	rs1006195	G	T	-/-/-/+	1.92e-09	VPS11	ENSG00000160695.14	Brain Nucleus accumbens basal ganglia	3.23152e-24	-0.588697	0.888371
PAD, CAD, SMK	HMBS	rs1006195	G	T	-/-/-/+	1.92e-09	VPS11	ENSG00000160695.14	Brain Substantia nigra	5.22969e-10	-0.420528	0.946274
PAD, CAD, SMK	HMBS	rs1006195	G	T	-/-/-/-	1.92e-09	VPS11	ENSG00000160695.14	Heart Left Ventricle	1.41337e-10	0.259904	0.889586
PAD, CAD, SMK	HMBS	rs1006195	G	T	-/-/-/-	1.92e-09	VPS11	ENSG00000160695.14	Muscle Skeletal	3.71537e-71	0.516423	0.879684
PAD, CAD, SMK	HMBS	rs1006195	G	T	-/-/-/+	1.92e-09	VPS11	ENSG00000160695.14	Ovary	5.38421e-11	-0.424053	0.935075
PAD, CAD, SMK	HMBS	rs1006195	G	T	-/-/-/+	1.92e-09	VPS11	ENSG00000160695.14	Pituitary	5.40491e-24	-0.523504	0.971616
PAD, CAD, SMK	HMBS	rs1006195	G	T	-/-/-/+	1.92e-09	VPS11	ENSG00000160695.14	Uterus	1.92105e-05	-0.329158	0.917399
PAD, TG	ATAD5	rs7342938	A	G	+/+/-	2.45e-09	ENSG00000248121	ENSG00000248121.8	Skin Not Sun Exposed Suprapubic	6.8372e-08	0.388628	0.805145
PAD, TG	ATAD5	rs7342938	A	G	+/+/-	2.45e-09	ENSG00000250462	ENSG00000250462.8	Thyroid	1.3303e-13	0.390261	0.839514
PAD, T2D	ARL17	rs2458203	T	C	-/-/+	3.11e-09	ENSG00000131484	ENSG00000131484.4	Spleen	0.000162987	-0.423939	0.815448
PAD, T2D	ARL17	rs2458203	T	C	-/-/+	3.11e-09	ENSG00000263142	ENSG00000263142.5	Esophagus Mucosa	6.82573e-05	-0.225738	0.930673
PAD, T2D	ARL17	rs2458203	T	C	-/-/+	3.11e-09	ENSG00000267198	ENSG00000267198.1	Skin Not Sun Exposed Suprapubic	0.000199459	-0.25906	0.803412
PAD, T2D	ARL17	rs2458203	T	C	-/-/+	3.11e-09	KANSL1	ENSG00000120071.13	Pancreas	0.000100189	-0.233698	0.840118
PAD, T2D	ARL17	rs2458203	T	C	-/-/-	3.11e-09	LRRC37A2	ENSG00000238083.7	Muscle Skeletal	9.24033e-25	0.528805	0.981874
PAD, T2D	ARL17	rs2458203	T	C	-/-/-	3.11e-09	LRRC37A	ENSG00000176681.14	Adipose Subcutaneous	1.40977e-08	0.33747	0.982157
PAD, T2D	ARL17	rs2458203	T	C	-/-/-	3.11e-09	LRRC37A	ENSG00000176681.14	Adipose Visceral Omentum	4.70771e-07	0.291846	0.976189
PAD, T2D	ARL17	rs2458203	T	C	-/-/-	3.11e-09	LRRC37A	ENSG00000176681.14	Artery Aorta	1.91996e-07	0.358122	0.978528
PAD, T2D	ARL17	rs2458203	T	C	-/-/-	3.11e-09	LRRC37A	ENSG00000176681.14	Artery Coronary	1.85486e-05	0.409339	0.977779
PAD, T2D	ARL17	rs2458203	T	C	-/-/-	3.11e-09	LRRC37A	ENSG00000176681.14	Artery Tibial	1.88303e-10	0.378755	0.978393
PAD, T2D	ARL17	rs2458203	T	C	-/-/-	3.11e-09	LRRC37A	ENSG00000176681.14	Brain Cerebellar Hemisphere	4.87769e-11	0.738787	0.98118
PAD, T2D	ARL17	rs2458203	T	C	-/-/-	3.11e-09	LRRC37A	ENSG00000176681.14	Brain Cerebellum	3.19998e-12	0.696436	0.979073
PAD, T2D	ARL17	rs2458203	T	C	-/-/-	3.11e-09	LRRC37A	ENSG00000176681.14	Brain Cortex	1.21016e-05	0.442918	0.979414
PAD, T2D	ARL17	rs2458203	T	C	-/-/-	3.11e-09	LRRC37A	ENSG00000176681.14	Brain Frontal Cortex BA	1.27864e-06	0.566628	0.976902
PAD, T2D	ARL17	rs2458203	T	C	-/-/-	3.11e-09	LRRC37A	ENSG00000176681.14	Brain Hypothalamus	2.35011e-06	0.602606	0.978165
PAD, T2D	ARL17	rs2458203	T	C	-/-/-	3.11e-09	LRRC37A	ENSG00000176681.14	Colon Sigmoid	6.27007e-05	0.323707	0.978504
PAD, T2D	ARL17	rs2458203	T	C	-/-/-	3.11e-09	LRRC37A	ENSG00000176681.14	Esophagus Gastroesophageal Junction	6.9253e-06	0.316484	0.976153
PAD, T2D	ARL17	rs2458203	T	C	-/-/-	3.11e-09	LRRC37A	ENSG00000176681.14	Esophagus Muscularis	9.26723e-09	0.358176	0.977696
PAD, T2D	ARL17	rs2458203	T	C	-/-/-	3.11e-09	LRRC37A	ENSG00000176681.14	Lung	9.46133e-06	0.254926	0.980686
PAD, T2D	ARL17	rs2458203	T	C	-/-/-	3.11e-09	LRRC37A	ENSG00000176681.14	Muscle Skeletal	0.000326198	0.200577	0.974964
PAD, T2D	ARL17	rs2458203	T	C	-/-/-	3.11e-09	LRRC37A	ENSG00000176681.14	Nerve Tibial	3.64556e-10	0.403092	0.976001
PAD, T2D	ARL17	rs2458203	T	C	-/-/-	3.11e-09	LRRC37A	ENSG00000176681.14	Pituitary	0.000104744	0.401455	0.979218
PAD, T2D	ARL17	rs2458203	T	C	-/-/-	3.11e-09	LRRC37A	ENSG00000176681.14	Skin Sun Exposed Lower leg	6.18879e-11	0.353019	0.974622
PAD, T2D	ARL17	rs2458203	T	C	-/-/-	3.11e-09	LRRC37A	ENSG00000176681.14	Uterus	1.76285e-05	0.422154	0.920659
PAD, LDL	BPTF	rs12602912	C	T	-/-/+	5.24e-09	BPTF	ENSG00000171634.16	Heart Atrial Appendage	4.77438e-05	-0.145801	0.842178
PAD, LDL	BPTF	rs12602912	C	T	-/-/-	5.24e-09	ENSG00000237854	ENSG00000237854.3	Brain Frontal Cortex BA	1.75411e-05	0.286845	0.828898
PAD, LDL	BPTF	rs12602912	C	T	-/-/-	5.24e-09	ENSG00000265055	ENSG00000265055.1	Artery Tibial	2.50144e-05	0.283308	0.809625
PAD, LDL	BPTF	rs12602912	C	T	-/-/-	5.24e-09	ENSG00000265055	ENSG00000265055.1	Heart Atrial Appendage	1.89695e-05	0.387926	0.862484
PAD, LDL	BPTF	rs12602912	C	T	-/-/+	5.24e-09	KPNA2	ENSG00000182481.8	Brain Caudate basal ganglia	4.25143e-05	-0.258391	0.843216
PAD, TG	OR4CD	rs10839321	T	C	-/-/-	6.51e-09	ENSG00000265973	ENSG00000265973.1	Testis	5.17231e-05	0.52882	0.845793
PAD, TG	OR4CD	rs10839321	T	C	-/-/-	6.51e-09	LOC441601	ENSG00000255042.3	Adipose Visceral Omentum	9.1049e-13	0.689648	0.832866
PAD, TG	OR4CD	rs10839321	T	C	-/-/-	6.51e-09	LOC441601	ENSG00000255042.3	Breast Mammary Tissue	1.64743e-12	0.685858	0.830844
PAD, TG	OR4CD	rs10839321	T	C	-/-/-	6.51e-09	LOC441601	ENSG00000255042.3	Heart Left Ventricle	8.41857e-07	0.522418	0.841275
PAD, TG	OR4CD	rs10839321	T	C	-/-/-	6.51e-09	LOC441601	ENSG00000255042.3	Pituitary	6.87897e-10	0.758873	0.833754
PAD, CAD	VDAC2	rs7088974	T	C	-/-/-	7.73e-09	COMTD1	ENSG00000165644.10	Whole Blood	3.29229e-05	0.0825552	0.951658
PAD, CAD	VDAC2	rs7088974	T	C	-/-/+	7.73e-09	DUSP13	ENSG00000079393.20	Esophagus Mucosa	2.53644e-08	-0.216874	0.965364
PAD, CAD	VDAC2	rs7088974	T	C	-/-/+	7.73e-09	DUSP13	ENSG00000079393.20	Muscle Skeletal	4.48811e-09	-0.101142	0.929617
PAD, CAD	VDAC2	rs7088974	T	C	-/-/+	7.73e-09	DUSP13	ENSG00000079393.20	Skin Not Sun Exposed Suprapubic	5.49722e-05	-0.17859	0.948
PAD, CAD	VDAC2	rs7088974	T	C	-/-/+	7.73e-09	DUSP13	ENSG00000079393.20	Skin Sun Exposed Lower leg	1.19505e-05	-0.205737	0.960771
PAD, CAD	VDAC2	rs7088974	T	C	-/-/+	7.73e-09	VDAC2	ENSG00000165637.13	Adipose Subcutaneous	1.56177e-19	-0.180061	0.968113
PAD, CAD	VDAC2	rs7088974	T	C	-/-/+	7.73e-09	VDAC2	ENSG00000165637.13	Adipose Visceral Omentum	8.96234e-14	-0.155068	0.968102
PAD, CAD	VDAC2	rs7088974	T	C	-/-/+	7.73e-09	VDAC2	ENSG00000165637.13	Artery Aorta	7.8846e-09	-0.141673	0.967713
PAD, CAD	VDAC2	rs7088974	T	C	-/-/+	7.73e-09	VDAC2	ENSG00000165637.13	Artery Tibial	5.0772e-24	-0.182605	0.967912
PAD, CAD	VDAC2	rs7088974	T	C	-/-/+	7.73e-09	VDAC2	ENSG00000165637.13	Breast Mammary Tissue	1.18219e-07	-0.110393	0.967733
PAD, CAD	VDAC2	rs7088974	T	C	-/-/+	7.73e-09	VDAC2	ENSG00000165637.13	Esophagus Gastroesophageal Junction	9.70155e-11	-0.130612	0.966527
PAD, CAD	VDAC2	rs7088974	T	C	-/-/+	7.73e-09	VDAC2	ENSG00000165637.13	Esophagus Mucosa	0.000205054	-0.0552246	0.886235
PAD, CAD	VDAC2	rs7088974	T	C	-/-/+	7.73e-09	VDAC2	ENSG00000165637.13	Esophagus Muscularis	6.26836e-08	-0.106543	0.965311
PAD, CAD	VDAC2	rs7088974	T	C	-/-/+	7.73e-09	VDAC2	ENSG00000165637.13	Heart Atrial Appendage	1.97731e-07	-0.0892035	0.943264
PAD, CAD	VDAC2	rs7088974	T	C	-/-/+	7.73e-09	VDAC2	ENSG00000165637.13	Heart Left Ventricle	1.30636e-07	-0.112976	0.958171
PAD, CAD	VDAC2	rs7088974	T	C	-/-/+	7.73e-09	VDAC2	ENSG00000165637.13	Lung	3.02742e-09	-0.140184	0.968078
PAD, CAD	VDAC2	rs7088974	T	C	-/-/+	7.73e-09	VDAC2	ENSG00000165637.13	Minor Salivary Gland	4.24486e-06	-0.258785	0.941668
PAD, CAD	VDAC2	rs7088974	T	C	-/-/+	7.73e-09	VDAC2	ENSG00000165637.13	Muscle Skeletal	3.85512e-39	-0.240967	0.968129
PAD, CAD	VDAC2	rs7088974	T	C	-/-/+	7.73e-09	VDAC2	ENSG00000165637.13	Nerve Tibial	1.60521e-11	-0.121811	0.967755
PAD, CAD	VDAC2	rs7088974	T	C	-/-/+	7.73e-09	VDAC2	ENSG00000165637.13	Pancreas	2.78739e-10	-0.171376	0.967054
PAD, CAD	VDAC2	rs7088974	T	C	-/-/+	7.73e-09	VDAC2	ENSG00000165637.13	Skin Not Sun Exposed Suprapubic	4.72468e-10	-0.132117	0.952604
PAD, CAD	VDAC2	rs7088974	T	C	-/-/+	7.73e-09	VDAC2	ENSG00000165637.13	Skin Sun Exposed Lower leg	8.8649e-13	-0.134628	0.968053
PAD, CAD	VDAC2	rs7088974	T	C	-/-/+	7.73e-09	VDAC2	ENSG00000165637.13	Stomach	1.0742e-07	-0.169334	0.96667
PAD, CAD	VDAC2	rs7088974	T	C	-/-/+	7.73e-09	VDAC2	ENSG00000165637.13	Testis	1.67059e-20	-0.308772	0.968129
PAD, CAD	VDAC2	rs7088974	T	C	-/-/+	7.73e-09	VDAC2	ENSG00000165637.13	Thyroid	4.26003e-13	-0.157525	0.968072
PAD, CAD	VDAC2	rs7088974	T	C	-/-/+	7.73e-09	VDAC2	ENSG00000165637.13	Whole Blood	5.35587e-13	-0.125716	0.967729
PAD, CAD	CBPC2	rs11602961	C	T	-/-/+	8.83e-09	FAM180B	ENSG00000196666.4	Adipose Subcutaneous	8.87893e-05	-0.200291	0.933151
PAD, CAD	CBPC2	rs11602961	C	T	-/-/+	8.83e-09	FAM180B	ENSG00000196666.4	Esophagus Muscularis	6.10878e-05	-0.293939	0.875076
PAD, CAD	CBPC2	rs11602961	C	T	-/-/-	8.83e-09	PTPMT1	ENSG00000110536.13	Esophagus Mucosa	0.000761236	0.252465	0.806375
PAD, T2D	MPPD2	rs1765131	G	C	+/+/-	1.05e-08	ARL14EP	ENSG00000152219.4	Spleen	1.12858e-11	0.500073	0.961119
PAD, T2D	MPPD2	rs1765131	G	C	+/+/+	1.05e-08	ENSG00000242353	ENSG00000242353.1	Brain Caudate basal ganglia	1.87322e-14	-0.624198	0.967462
PAD, T2D	MPPD2	rs1765131	G	C	+/+/+	1.05e-08	ENSG00000242353	ENSG00000242353.1	Brain Cerebellum	3.84895e-08	-0.565056	0.966839
PAD, T2D	MPPD2	rs1765131	G	C	+/+/+	1.05e-08	ENSG00000242353	ENSG00000242353.1	Brain Cortex	8.63737e-09	-0.48966	0.877442
PAD, T2D	MPPD2	rs1765131	G	C	+/+/+	1.05e-08	ENSG00000242353	ENSG00000242353.1	Brain Hypothalamus	4.06153e-07	-0.492631	0.828423
PAD, T2D	MPPD2	rs1765131	G	C	+/+/+	1.05e-08	ENSG00000242353	ENSG00000242353.1	Brain Nucleus accumbens basal ganglia	1.17156e-07	-0.465821	0.96736
PAD, T2D	MPPD2	rs1765131	G	C	+/+/+	1.05e-08	ENSG00000242353	ENSG00000242353.1	Esophagus Muscularis	4.21566e-07	-0.305561	0.932965
PAD, T2D	MPPD2	rs1765131	G	C	+/+/+	1.05e-08	ENSG00000242353	ENSG00000242353.1	Pituitary	1.5679e-05	-0.359003	0.853339
PAD, T2D	MPPD2	rs1765131	G	C	+/+/-	1.05e-08	KCNA4	ENSG00000182255.6	Brain Cerebellum	1.84658e-05	0.46524	0.852118
PAD, T2D	MPPD2	rs1765131	G	C	+/+/-	1.05e-08	LINC01616	ENSG00000261340.1	Brain Cerebellum	2.3998e-05	0.426131	0.895934
PAD, TC	SORC3	rs11599236	T	C	+/+/-	2.38e-08	SORCS3	ENSG00000156395.12	Pituitary	5.51281e-08	0.306524	0.966282

## Sheet: Supp Table 6
Supplementary Table 6. Approximate conditional analyses of novel loci to achieve a conditional posterior probability of colocalization > 0.8. * indicates that the conditioned SNP was not present in the summary data for that trait and therefore the original summary data was used. Abbreviations: Abbreviations: PAD, peripheral artery disease; CAD, coronary artery disease; BMI, body mass index; T2D, …
Traits	Lead SNP	Chr	Position GRCh37	Conditional SNP
PAD, T2D	rs1765131	11	30404538	rs7125524, rs10835690, rs78132205
PAD, T2D	rs73022871	19	30990705	rs138985581, rs17628099
PAD, BMI	rs9381618	6	47780081	rs16876132, rs7451940
PAD, BMI	rs185238112	4	100801033	rs62306082
PAD, CAD	rs11602961	11	47727748	rs116869426
PAD, CAD	rs7901695	10	114754088	rs57225583
PAD, CAD	rs948386	18	19998810	rs112091464, rs6507183
PAD, SMK	rs10149845	14	30177079	rs118049178
PAD, CAD, BMI	rs2076211	22	44329078	rs34123977, rs2179559, rs71330735
PAD, CAD, HDL	rs9526214	13	47237213	rs9316223
PAD, CAD, LDL*	rs2076211	22	44329078	rs34123977 , rs9614207
PAD, CAD, TG	rs2867113	2	651365	rs6728929, rs142804281, rs11683176, rs10180960, rs2685263
PAD, LDL	rs12602912	17	65870073	rs7224860
PAD, TG*	rs2291031	17	73228173	rs141786503, rs113613492

## Sheet: Supp Table 7
Supplementary Table 7. Genetic correlation between 9 atherosclerotic related traits. Cross-trait LD score regressions were obtained from LDhub. * indicates traits were significantly correlated with a p<0.05. Abbreviations: PAD, peripheral artery disease; CAD, coronary artery disease; BMI, body mass index; T2D, type 2 diabetes; SMK, smoking; HDL, high density lipoprotein; LDL, low density lipoprot…
Traits	PAD	CAD	BMI	HDL	LDL	SMK	T2D	TC	TG
PAD	1	0.67*	0.41*	-0.39*	0.11*	0.53*	0.56*	0.13*	0.38*
CAD	0.67*	1	0.31*	-0.33*	0.10*	0.29*	0.41*	0.06	0.34*
BMI	0.41*	0.31*	1	-0.42*	-0.01	0.33*	0.53*	0	0.29*
HDL	-0.39*	-0.33*	-0.42*	1	0.1	-0.2*	-0.48*	0.23*	-0.66*
LDL	0.11*	0.10*	-0.01	0.1	1	0.11*	0.01	0.94*	0.25*
SMK	0.53*	0.29*	0.33*	-0.20*	0.11*	1	0.21*	0.14*	0.17*
T2D	0.56*	0.41*	0.53*	-0.48*	0.01	0.21*	1	0.07	0.44*
TC	0.13*	0.06	0	0.23*	0.94*	0.14*	0.07	1	0.49*
TG	0.38*	0.34*	0.29*	-0.66*	0.25*	0.17*	0.44*	0.49*	1

## Sheet: Supp Table 8
Supplementary Table 8. Linkage disequilibrium score regression (LDSC) estimates for each PAD and CAD trait combination. Abbreviations: PAD, peripheral artery disease; CAD, coronary artery disease; BMI, body mass index; T2D, type 2 diabetes; SMK, smoking; HDL, high density lipoprotein; LDL, low density lipoprotein; TG, triglycerides; TC, total cholesterol.
PAD LDSC h2 estimate	CAD LDSC h2 estimate	PAD-CAD ρg
0.0339	0.0583	0.6709
Trait	Trait LDSC h2 estimate	PAD-Trait rg	PAD LDSC h2 estimate	CAD-Trait rg	CAD LDSC h2 estimate
BMI	0.1653	0.4081	0.0339	0.3082	0.0583
HDL	0.1249	-0.4225	0.0339	-0.3502	0.0583
LDL	0.0863	0.1156	0.0339	0.0306	0.0583
SMK	0.0943	0.5335	0.0339	0.2927	0.0583
T2D	0.0558	0.5592	0.0339	0.4084	0.0583
TC	0.0967	0.1468	0.0339	0.043	0.0583
TG	0.1217	0.3959	0.0339	0.3475	0.0583
